# Supplementary material for: A long-acting formulation of rifabutin is effective for prevention and treatment of Mycobacterium tuberculosis
Source: Nat Commun. 2022 Aug 8;13:4455. doi: 10.1038/s41467-022-32043-3 (PMC9360445; doi:10.1038/s41467-022-32043-3)
Supplement: Supplementary file 3 — Source Data [file 41467_2022_32043_MOESM3_ESM.xlsx]

## Sheet: Fig1_MK
Drug load in various RFB-ISFI formulations
no additives	additives
128	293.4
109	359.6
103	308.7
87	288.076
128	288.162
109	288.549
103	290.399
87	290.341
127	290.283
109	317.4
103	359.6
87	351.6
133	346.1

## Sheet: Table1
	Characterisation of RFB-ISFI formulations
	Formulation	PLGA MW [kDa]	Solvent	Solvent: polymer ratio	Drug load [mg g-1]	Injectable a)	Initial release burst [%]b)			Release rate at 4 weeks [µg day-1]			Release rate at 8 weeks [µg day-1]			Release rate at 12 weeks [µg day-1]
	RFB1	36.8	DMSO	4:1	128	Y	20.2826	32.6553	28.3688	4.87782	0.281955	2.18985	21.4286	18.703	12.782	3.7594	12.312	32.1429
	RFB2	36.8	DMSO	2:1	109	Y	12.9433	9.51253	12.8558	6.07143	3.92857	4.9906	36.2782	8.83459	7.70677	5.82707	1.59774	25.282
	RFB3	36.8	NMP	4:1	103	Y	43.1651	32.8484	20.6285	0.0093985	5.97744	1.92669	36.2782	25.9398	8.92857	7.04887	18.515	33.6466
	RFB4	36.8	NMP	2:1	87	Y	15.3835	10.9324	21.6128	5.65789	3.84398	8.46805	4.69925	8.08271	15.7895	21.8985	3.1015	27.0677
	RFB5	22.9	DMSO	4:1	128	Y	20.8628	18.7178	15.8615	4.70865	21.0902	23.2331	70.3947	37.1241	19.3609	3.1015	5.26316	3.38346
	RFB6	22.9	DMSO	2:1	109	Y	11.7237	9.74042	14.5674	5.66729	3.64662	19.1917	17.3872	22.5564	19.1729	3.38346	4.13534	3.00752
	RFB7	22.9	NMP	4:1	103	Y	21.2432	26.8929	24.5257	9.47368	1.53195	10.8459	24.812	31.8609	71.9925	8.08271	0	0
	RFB8	22.9	NMP	2:1	87	Y	10.2749	8.6101	15.6969	2.57519	2.19925	2.77256	31.015	40.9774	36.6541	7.80075	20.2068	13.3459
	RFB9	10.6	DMSO	4:1	127	Y	22.2201	22.7718	32.05	75.5639	65.2256	66.9173	48.2143	75.3759	23.4962	16.2594	0	1.50376
	RFB10	10.6	DMSO	2:1	109	Y	13.9386	11.2164	13.8569	51.6917	54.5113	73.4023	30.9211	26.7857	37.594	40.0376	32.8947	26.0338
	RFB11c)	10.6	NMP	4:1	103	Y	41.893	38.7481	59.2794	26.7857	23.5902	16.4474	13.3459	42.1053	0	N/A
	RFB12	10.6	NMP	2:1	87	Y	17.9648	17.2482	23.3647	23.3083	18.797	14.3797	17.6692	16.1654	8.7406	15.9774	30.0752	17.5752
	RFB13d)	10.6	DMSO	5:1	133	Y	27.1004	24.6657	16.3334	58.2707	82.6128	95.5827	12.2556	16.6635	25.8177	N/A
	a) Y = Injectable using a 1-mL syringe with a 19-gauge needle; b) Initial release burst is the cumulative percentage of RFB released into the release medium (PBS) 72 h after the injection; c) RFB11 implant was degraded after 9 weeks incubation; d) RFB13 implant was degraded at 8 weeks incubation

## Sheet: Fig2a
	Kolliphor HS15 Concentration (wt%)	RFB Solubility (mg mL-1)
	0.045434	492.178	437.327	497.475
	0.113507	448.069	451.98	481.535
	0.226757	480.545	444.604	474.109
	0.452489	571.782	557.97	562.525
	0.900901	527.772	494.555	485.792
	1.78571	503.465	402.723	509.901
	31.25	336.386	378.515	379.455
	47.6191	342.129	371.683	331.287

## Sheet: Fig2b
		LA-RFB drug load (mg g-1)
		RFB9	RFB9KH	RFB11	RFB11KH	RFB13	RFB13KH
		125.8	308.7	96	359.6	130.418	290.399
		125.83	288.076	103	351.6	140.316	290.341
		128.95	288.162	98.2	346.1	132.224	290.283
			288.549				317.4

## Sheet: Fig2c
	Cumulative RFB release
	Post-incubation time (days)	RFB9KH			RFB11KH			RFB13KH
	0	0	0	0	0	0	0	0	0	0
	1	2.39827	2.28556	2.41292	3.55872	3.49737	3.30016	2.98255	2.80115	2.96816
	2	5.01867	4.65006	4.75464	7.00907	5.53606	6.14938	5.17555	4.57939	5.05947
	3	7.62125	7.18002	7.4785	10.1638	7.50987	9.22738	8.60054	7.5191	8.07747
	5	11.0089	10.7407	10.9966	17.0601	10.6186	13.1087	13.4983	12.9333	12.9233
	7	19.3795	18.3425	18.33	22.2953	13.6662	16.8077	23.1092	21.0692	19.2916
	10	29.1426	27.7481	26.4492	29.3154	21.7888	21.3632	33.2456	29.7266	27.8704
	14	36.0001	32.0003	31.1533	40.8903	31.0779	29.0983	38.6928	35.8494	33.271
	17	38.0603	37.9886	35.1742				47.1322	42.8981	39.2536
	21	39.9389	39.5157	37.3947	51.3357	40.9742	38.1148	50.9351	46.3994	42.3623
	24	43.7701	43.1963	41.3851				56.2335	51.0222	48.7413
	28	45.528	44.5775	43.64	57.6783	49.5721	45.4587	58.4519	52.7672	50.7501
	35	48.4048	47.4782	46.8968	63.9826	57.2755	49.1828	61.4701	55.2524	53.6655
	42	51.2186	52.2855	50.554	68.9952	64.3825	52.2158	64.4931	57.9133	56.1602
	49	54.1777	56.3362	55.1284	73.9141	68.2882	55.4557	68.1136	61.9733	58.846
	56	56.9729	58.3205	57.2337	77.6329	70.9123	57.6676	69.7825	62.8374	60.9331
	63	59.0962	60.3162	59.4442	80.5561	73.1167	59.6992	71.175	63.8411	62.8452
	70	60.6087	61.8439	60.9499	84.5874	75.1723	61.6659	71.8788	64.8201	64.0027
	77	61.5617	63.0344	61.975	86.2808	77.3701	64.6274	72.4454	66.3443	64.6915
	84	62.0581	63.791	62.4917	87.5047	80.0242	66.4798	73.0497	67.6274	65.3139
	91	62.8294	64.756	62.9634	88.5612	82.4592	67.8147	73.7549	69.1832	66.1676
	98	63.5719	65.6938	63.6198	89.4761	84.1098	69.0338	74.3517	70.6359	67.2011

## Sheet: Fig2d
	LA-RFB release burst (%)
	RFB9	RFB9KH	RFB11	RFB11KH	RFB13	RFB13KH
	22.2201	7.62125	41.893	10.1638	27.1004	8.60054
	22.7718	7.18002	38.7481	7.50987	24.6657	7.5191
	32.05	7.4785	59.2794	9.22738	16.3334	8.07747

## Sheet: Fig2e
		Cumulative RFB release (mg)
	Incubation time (days)	RFB9			RFB9KH			RFB11			RFB11KH			RFB13			RFB13KH
	0	0	0	0	0	0	0	0	0	0	0	0	0	0	0	0	0	0	0
	1	654.605	578.289	572.368	230.132	238.092	285.395	822.368	907.895	854.605	317.566	422.105	425.132	229.605	211.184	291.447	286.053	327.171	329.145
	2	1023.68	865.789	894.737	481.579	484.408	562.368	1149.34	1336.84	1314.47	625.461	668.158	792.171	799.342	882.895	659.868	496.382	534.868	561.053
	3	1222.43	985.987	1062.5	731.316	747.961	884.539	1363.62	1417.24	1440.72	906.974	906.382	1188.68	939.474	1061.84	859.211	824.868	878.224	895.724
	5	1488.22	1212.3	1219.08	1056.38	1118.88	1300.66	1717.57	1710.66	1716.38	1522.37	1281.58	1688.68	1278.29	1368.42	1359.87	1294.61	1510.59	1433.09
	7	1602.3	1288.88	1304.47	1859.61	1910.79	2168.03	1816.12	1878.16	1717.63	1989.54	1649.41	2165.2	1528.29	1615.79	1680.92	2216.38	2460.86	2139.28
	10	1614.61	1343.88	1317.24	2796.45	2890.59	3128.36	1846.64	1964.08	1733.36	2615.99	2629.74	2752.04	1768.42	1762.5	1846.71	3188.55	3472.04	3090.59
	14	1700.26	1361.45	1355.33	3454.47	3333.55	3684.74	2050.39	2002.3	1763.95	3648.88	3750.86	3748.49	1925	1890.13	1987.5	3710.99	4187.17	3689.47
	17				3652.17	3957.37	4160.33										4520.4	5010.46	4352.9
	21	1871.97	1760.79	1479.01	3832.43	4116.45	4422.96	2273.42	2152.3	1839.61	4580.99	4945.26	4910	2237.5	2244.08	2517.11	4885.13	5419.41	4697.63
	28	2400.92	2217.37	1947.43	4200.07	4499.87	4894.93	2460.92	2317.43	1954.74	5146.97	5982.96	5856.05	2645.39	2822.37	3186.18	5393.29	5959.34	5405
	35	2778.55	2435.79	2126.38	4368.75	4643.75	5161.65	2624.74	2475.33	2058.03	5709.54	6912.7	6335.79	2880.72	3179.93	3510.13	5606.05	6163.16	5627.76
	42	3355.53	2999.61	2308.62	4644.8	4945.92	5546.84	2920.13	2731.91	2430.39	6156.84	7770.46	6726.51	3044.14	3367.5	3710	5895.53	6453.42	5951.05
	49	3890.39	3473.95	2494.8	4914.8	5446.71	5979.41	3083.95	3232.57		6595.79	8241.84	7143.88	3155.33	3542.5	3919.21	6185.46	6764.21	6227.7
	56	4227.9	4001.58	2659.28	5198.75	5868.68	6520.46	3177.37	3527.3		6927.63	8558.55	7428.82	3241.12	3659.14	4099.93	6532.7	7238.42	6525.53
	63	4464.08	4329.87	2785.59	5466.97	6075.4	6769.47	3255	3657.57		7188.49	8824.61	7690.53				6692.76	7339.34	6756.97
	70	4723.95	4329.87	3236.25	5670.72	6283.29	7030.92				7548.22	9072.7	7943.88				6826.32	7456.58	6969.01
	77	4833.82	4329.87	3300.07	5815.85	6442.43	7209.01				7699.34	9337.96	8325.4				6893.82	7570.92	7097.37
	84	4947.63	4329.87	3310.59	5907.3	6566.45	7330.26				7808.55	9658.29	8564.01				6948.16	7748.95	7173.75
	91	4993.35	4329.87	3315.13	5954.93	6645.26	7391.38				7902.83	9952.17	8735.99				7006.12	7898.82	7242.76
	98	5049.93	4329.87	3315.13	6028.95	6745.79	7447.17				7984.47	10151.4	8893.03				7073.75	8080.53	7337.43

## Sheet: Fig2f
	Post-administration time (weeks)	RFB9					RFB9KH				RFB11					RFB11KH			RFBKH					RFB13KH
	0.428571	824.86	911.455	1012.21	607.238	1393.25	2775.79	2496.56	2621.33	1992.23	379.659	674.266	633.253	2587.64	1057.41	1506.36	919.782	2136.15	805.601	688.027	843.74	716.699	973.457	1254.01	2256.35
	1	233.643	293.654	232.011	207.985	271.881	594.824	1017.76	577.246	555.881	153.173	150.734	151.331	278.08	252.301	743.536	881.091	751.712	520.805	696.029	681.926	317.707	655.578	1270.98	850.873
	2	249.958	237.395	183.207	187.894	138.637	975.964	1071.1	1911.99	1642.91	73.9835	72.3302	188.951	136.596	63.3704	482.891	623.894	615.91	192.183	170.441	161.651	389.568	219.975	502.147	1464.66
	3	184.999	133.774	159.608	276.661	169.691	529.609	440.758	358.394	350.376	69.3675	47.276	221.986	108.382	78.138	522.312	751.485	976.462	112.653	79.6657	39.9887	103.668	25.6913	327.042	335.28
	4	82.9299	72.2225	132.535	109.007	78.0159	494.228	386.808	452.044	226.315	16.9794	5.04972	53.2428	53.9074	34.6049	446.805	703.017	571.93	109.62	56.6754	57.417	69.1186	61.3675	256.344	262.124
	5	56.9769	78.9078	154.923	135.945	97.5744	551.125	336.498	538.846	341.43									35.2691	29.9105	41.1397	22.8692	22.267	297.269	342.054
	5.57143																		48.089	24.6869	22.5574	62.1086	59.8891
	6	74.5419	91.0896	126.911	88.3188	78.6886	444.489	286.387	531.84	216.691						350.957	94.0885	121.09						277.784	157.595
	7	118.138	116.576	207.575	59.1108	128.816	417.298	505.964	399.079	412.164														330.173	122.694
	8	69.5642	110.76	205.388	79.3058	104.063	297.735	379.59	171.968	340.767						149.921	62.4605	65.07						241.819	157.874
	9	101.067	137.301	110.44	229.385	119.651	129.469	179.017	75.7582	242.27														157.501	72.7643
	10	106.659	105.762	90.6388	168.351	127.674	66.0559	149.475	37.1307	173.86						70.2389	53.233	64.1112						93.3977	18.8655
	12	97.4762	142.593	97.667	113.602	159.918	56.8149	135.189	29.3173	116.374						76.9831	63.4413	64.9796						68.9697	9.0229
	14	68.7934	56.9922	34.0996	76.4496	24.2961	45.3964	43.431	12.5463	87.2943						48.6316	68.3512	51.4848						47.581	6.63297
	15	60.9152	34.4121	26.1811	31.7679	27.412
	16						7.36218	28.6307	6.00997	30.9825						58.4739	56.5198	56.111						40.8731	19.4796
	18						8.87553	2.84043	7.89156	17.6995														17.724	4.59472

## Sheet: Fig3a
			Release rate (µg day-1)
	Incubation time (Days)	Incubation time (Weeks)	RFB14			RFB14KH
	1	0.142857	320	255.197	222.039	275.132	281.25	295.987
	2	0.285714	361.908	336.974	212.237	624.605	655.592	421.711
	3	0.428571	89.0132	57.4342	42.2368	165.987	132.829	204.276
	5	0.714286	65.0987	29.0461	23.0592	185.592	197.829	263.75
	7	1	25.0987	12.5	11.875	75.5921	77.6974	143.914
	10	1.42857	37.3465	19.5833	15.8772	73.136	71.3816	87.3684
	14	2	38.75	27.5493	22.8289	84.2599	76.6612	96.5789
	21	3	40.6485	34.6523	30.4793	91.7951	82.8477	101.927
	28	4	48.1579	56.1278	38.2425	90.9586	84.8214	102.058
	35	5	47.5	166.071	30.9117	114.164	101.278	93.8064
	42	6	29.9718	70.3102	21.2406	124.981	101.87	106.429
	49	7	30.4511	78.1955	39.8778	112.481	114.023	114.22
	56	8	32.4812	42.0959	36.5695	83.4117	62.594	87.0959
	63	9	32.5752	33.1015	31.6071	84.1447	67.1523	92.547
	70	10	31.6071	25.0658	27.9511	75.6015	59.9342	85.1598
	77	11	27.8853	21.6541	28.9568	68.2425	56.4004	72.7256
	84	12	27.1241	18.515	27.8759	66.5226	61.8891	73.3083
	91	13	40.282	19.9342	23.4962	88.7782	82.1241	83.5526
	98	14	31.8703	12.8947	29.2857	61.3722	47.3496	57.9041

## Sheet: Fig3b
		Plasma drug concentration (ng mL-1)
		RFB14				RFB14KH
	Post-administration (Weeks)	F809	F810	F811	F812	F813	F814	F815	F816
	0.428571	312.683	753.816	313.384	276.563	907.393	875.16	983.328	624.891
	1	156.787	389.142	302.044	141.446	836.858	733.262	685.761	631.928
	2	224.539	401.634	304.342	123.777	576.416	453.867	531.668	370.279
	3	236.818	338.788	388.94	229.795	600.547	776.518	446.139	682.828
	4	483.452	342.181	665.372	462.153	662.546	546.504	687.796	579.362
	6	248.408	191.382	347.554	322.779	379.494	571.556	616.678	388.641
	8	126.108	67.6959	109.722	226.4	248.687	217.76	342.183	206.04
	10	90.1037	74.5589	67.5465	150.161	229.648	221.134	206.12	228.576
	12	54.3811	58.4351	56.3735	105.691	114.913	139.74	176.447	178.754
	14	58.6047	49.5383	64.6519	59.8191	52.413	116.44	100.889	92.2081
	16	66.7157	54.4789	56.1821	60.738	44.1887	110.001	83.5879	74.5652
	18	36.3821	42.9023	57.2858	50.7824	48.2058	77.6047	55.4428	66.7985

[truncated: 15 more sheets: Fig3cd, Fig3e, Fig4a_c, Fig4b_d, Fig5b, Fig5c, Fig6b, Fig6e, Fig6f, Suppl Fig1, Suppl table1, Suppl Fig2, Suppl Fig3a, Suppl Fig3b, c, Suppl. Fig 5]
